# Supplementary material for: Social context modulates digestive efficiency in greylag geese (Anser anser)
Source: Sci Rep. 2018 Nov 7;8:16498. doi: 10.1038/s41598-018-34337-3 (PMC6220252; doi:10.1038/s41598-018-34337-3)
Supplement: Supplementary file 1 — Supplementary Dataset 1 [file 41598_2018_34337_MOESM1_ESM.xls]

## Sheet: pesi
										2017-04-05		2017-04-05						pool di campioni in stufa il 3 aprile2017
				numero campioni				peso totale in stufa 3 aprile 2017	tara	dopo stufa lordo	dopo stufa netto	tara	peso totale in stufa 5 aprile 2017	dopo stufa lordo	dopo stufa netto	totale campione teorico
campioni in stufa	numero campione	ID classe	oche	totali	14-17	18-19	20-22	14-15-16-17-20									14 febbraio	15 febbario	16 febbraio	17 febbraio	18 febbraio	19 febbraio	20 febbraio	21 febbraio	22 febbraio		NUMERO ANIMALI	Id
1	1	1	Iwan	14	3	2	9	30.1	2.1	8.8	6.7	2	19.4	5.3	3.3	10	2017-02-14	2017-02-15	2017-02-16		2017-02-18	2017-02-19					5	1		maschi senza prole
2	2	1	Tipi	14	3	2	9	32.3	2.1	7.7	5.6	2	32.6	9.1	7.1	12.7	2017-02-14	2017-02-15	2017-02-16		2017-02-18	2017-02-19					5	2		femmine senza prole
3	3	1	Halas	13	2	0	11	34.1	2.1	8.7	6.6	2.1	10.4	2.7	0.6	7.2	2017-02-14	2017-02-17					2017-02-20		2017-02-22		8	3		femmine single
4	4	1	Terri	14	3	2	9	22.3	2.1	6.6	4.5	2.1	9.5	3.5	1.4	5.9	2017-02-14		2017-02-16	2017-02-17	2017-02-18	2017-02-19					9	4		maschi single
5	5	1	Bayou	14	2	1	11	16.5	2.1	5.5	3.4	2.2	8.8	3.8	1.6	5		2017-02-15	2017-02-16		2017-02-18		2017-02-20	2017-02-21			5	5		padri
6	6	2	Lestate	14	3	1	10	32.7	2.1	12.3	10.2	2.1	7.8	3.4	1.3	11.5	2017-02-14	2017-02-15	2017-02-16			2017-02-19			2017-02-22		6	6		madri
7	7	2	Ginny	14	3	0	11	16.4	2	4.6	2.6	2.2	11.3	4.3	2.1	4.7	2017-02-14		2017-02-16	2017-02-17			2017-02-20		2017-02-22		38
8	8	2	Pippin	14	3	2	9	31.9	2	8.4	6.4	2.2	19.9	5.2	3	9.4	2017-02-14	2017-02-15	2017-02-16		2017-02-18	2017-02-19
9	9	2	Luna	14	2	1	11	22.7	2.1	5.1	3	2.2	17.2	5	2.8	5.8		2017-02-15	2017-02-16		2017-02-18		2017-02-20	2017-02-21
	10	2	Lilla	9	2	2	5					2.2	17.8	5.2	3	3	2017-02-14		2017-02-16		2017-02-18	2017-02-19
10	11	3	Judith	14	3	1	10	27.5	2.1	4.7	2.6	2.1	45	9.4	7.3	9.9	2017-02-14		2017-02-16	2017-02-17	2017-02-18		2017-02-20						FINE SETTIMANA
11	12	3	Bonsai	14	2	2	10	23.6	2.1	6.3	4.2	2.2	5	2.8	0.6	4.8		2017-02-15	2017-02-16		2017-02-18	2017-02-19	2017-02-20
	13	3	Lenka	9	1	2	6					2.1	22.6	5.5	3.4	3.4			2017-02-16		2017-02-18	2017-02-19	2017-02-20						2017-02-18
	14	3	Kamerun	10	2	2	6					2.1	18.6	5.5	3.4	3.4	2017-02-14		2017-02-16		2017-02-18	2017-02-19			2017-02-22				2017-02-19
12	15	3	Lavender	14	3	2	9	27.6	2.1	6.6	4.5	2.1	12	4.8	2.7	7.2	2017-02-14	2017-02-15	2017-02-16		2017-02-18	2017-02-19
13	16	3	Banane	14	2	2	10	20.8	2.1	5.5	3.4	2.2	12.7	5.5	3.3	6.7	2017-02-14		2017-02-16		2017-02-18	2017-02-19	2017-02-20
	17	3	Dorothea	10	2	2	6					2.1	24.9	7.3	5.2	5.2	2017-02-14		2017-02-16		2017-02-18	2017-02-19		2017-02-21
	18	3	Diamante	8	1	1	6					2.1	20.7	5.5	3.4	3.4			2017-02-16		2017-02-18				2017-02-22
	19	4	Bailey	10	1	1	8					2.1	24.7	6	3.9	3.9	2017-02-14				2017-02-18		2017-02-20	2017-02-21	2017-02-22
	20	4	Smoky	10	2	2	6					2.1	55.1	12.1	10	10	2017-02-14			2017-02-17	2017-02-18	2017-02-19			2017-02-22
14	21	4	Bilbo	14	3	2	9	13.5	2.1	4	1.9	2.2	13.8	4.3	2.1	4		2017-02-15	2017-02-16	2017-02-17	2017-02-18	2017-02-19
	22	4	Medea	10	2	2	6					2.2	27.9	7.1	4.9	4.9			2017-02-16	2017-02-17	2017-02-18	2017-02-19			2017-02-22
15	23	4	Kirgistan	13	2	1	10	10.7	2.1	3.6	1.5	2.1	5.1	2.8	0.7	2.2			2017-02-16	2017-02-17	2017-02-18		2017-02-20
16	24	4	Leberblumche	14	2	1	11	11.9	2	4	2	2.1	17.3	5.4	3.3	5.3		2017-02-15	2017-02-16		2017-02-18		2017-02-20		2017-02-22
17	25	4	Leonidas	14	2	1	11	24.6	2.1	6.1	4	2.1	23.8	6	3.9	7.9			2017-02-16	2017-02-17	2017-02-18		2017-02-20		2017-02-22
18	26	4	Babaco	13	2	1	10	29	2.1	7.3	5.2	2.2	7	3.4	1.2	6.4	2017-02-14	2017-02-15			2017-02-18		2017-02-20
19	27	4	Glen Grant	14	2	2	10	26.6	2.1	8.4	6.3	2.2	12.3	3.8	1.6	7.9			2017-02-16	2017-02-17	2017-02-18	2017-02-19	2017-02-20
	28	5	JB	9	2	2	5					2.2	33	7.1	4.9	4.9	2017-02-14	2017-02-15			2017-02-18	2017-02-19
20	29	5	Allegra	14	2	2	10	27	2	8.6	6.6	2.2	11	3.8	1.6	8.2	2017-02-14		2017-02-16		2017-02-18	2017-02-19	2017-02-20
21	30	5	Lionel	14	2	1	11	27.1	2	4.6	2.6	2.1	14	4.4	2.3	4.9		2017-02-15		2017-02-17	2017-02-18		2017-02-20		2017-02-22
22	31	5	Kordula	14	3	1	10	10.6	2.1	4.3	2.2	2.2	7.9	3.3	1.1	3.3		2017-02-15	2017-02-16	2017-02-17		2017-02-19	2017-02-20
23	32	5	Cap	14	3	1	10	19.5	2.1	6.7	4.6	2.2	15.3	4.8	2.6	7.2		2017-02-15	2017-02-16	2017-02-17	2017-02-18				2017-02-22
24	33	6	Leviathan	14	2	1	11	20.2	2.1	5.5	3.4	2.1	13.3	4.4	2.3	5.7		2017-02-15	2017-02-16		2017-02-18		2017-02-20		2017-02-22
	34	6	Duftspur	10	2	2	6					2.2	27	7.1	4.9	4.9		2017-02-15	2017-02-16		2017-02-18	2017-02-19			2017-02-22
	35	6	Lowenherz	9	1	2	6					2.1	19.9	5.3	3.2	3.2			2017-02-16		2017-02-18	2017-02-19	2017-02-20
25	36	6	Bianka	14	3	1	10	19.4	2	5.3	3.3	2.1	21.4	6.3	4.2	7.5	2017-02-14	2017-02-15	2017-02-16		2017-02-18		2017-02-20
26	37	6	Luke Skywalker	15	3	1	11	24.3	2.1	4.8	2.7	2.2	31.2	5.7	3.5	6.2		2017-02-15	2017-02-16	2017-02-17	2017-02-18		2017-02-20		2017-02-22
27	38	6	Erna	14	2	2	10	17.7	2.1	5.2	3.1	2.1	9.5	3.7	1.6	4.7		2017-02-15		2017-02-17	2017-02-18	2017-02-19	2017-02-20
			Bayou???? Per secondo campione in stufa

## Sheet: Analisi ADF, Lignina, Dig
																0.5
	campione			crogiolo	tara	netto	post 105		SS	post 550	Ceneri		SS	sacchetto	tara	netto		post adf	%ADF	%ADF	post ADL		ADL	crog	tara	ceneri post adl	residuo		lignina		OMdig
	1	10.9295		187	23.637	2	25.5647	96.385	96.1843				0.95	1	0.5406	0.5019		0.7844	0.515913	0.531386	0.6454	0.22532	0.228279	111	27.1884	27.2622	0.0738	0.146145	0.0791757	0.0562355	5.75356	32.9773
	1			2	28.515	2.0043	30.4388	95.9836					0.95	2	0.5594	0.5004		0.8171	0.546859		0.6666	0.231237		54	25.7246	25.8241	0.0995	0.197942	0.0332954
	2	13.7353		35	28.7201	2.0034	30.6163	94.6491	94.7095				0.95	3	0.5436	0.5016		0.7108	0.355498	0.423362	0.6019	0.127903	0.127069	85	27.5588	27.576	0.0172	0.0333931	0.0945102	0.0901182	41.1884
	2			13	28.3555	2	30.2509	94.77					0.95	4	0.5643	0.4999		0.7953	0.491226		0.6215	0.126234		69	30.577	30.5977	0.0207	0.0405081	0.0857263
	3	8.4584		4.	30.9794	2.0084	32.8806	94.6624	94.7183				0.95	5	0.5725	0.5009		0.7854	0.452279	0.441688	0.5995	0.0626016	0.0616507	125	24.859	24.8639	0.0049	0.00888401	0.0537176	0.0528639	-0.257432
	3			19.	28.2155	1.9997	30.1107	94.7742					0.95	6	0.5474	0.5006		0.7502	0.431098		0.5736	0.0606998		170	24.4699	24.4747	0.0048	0.00868957	0.0520102
	4	6.338											0.95	7	0.5478	0.5		0.7639	0.459619	0.472068	0.6446	0.209408	0.213123	1l	30.4158	30.4906	0.0748	0.1487	0.0607083	0.0634434	16.461
	4												0.95	8	0.5465	0.5008		0.7748	0.484517		0.647	0.216838		19l	30.9615	31.0374	0.0759	0.150659	0.0661786
	5	6.5431											0.95	9	0.5474	0.5005		0.81	0.556953	0.528275	0.6116	0.140632	0.121421	18r	25.5519	25.5723	0.0204	0.0398601	0.100772	0.0902629	41.2826
	5												0.95	10	0.5637	0.501		0.7992	0.499597		0.6096	0.102209		4k	24.491	24.5027	0.0117	0.0224551	0.079754
????????	6	12.5028		181	23.4884	1.9919	25.4397	97.9617	97.8549				0.95	11	0.545	0.5006		0.87	0.688032	0.685492	0.7383	0.412043	0.398044	k7	24.4504	24.6011	0.1507	0.30014	0.111903	0.115762	54.2163	30.5104
	6			194	23.3262	2.0071	25.2881	97.748					0.95	12	0.5643	0.5009		0.887	0.682951		0.7443	0.384044		13h	25.8189	25.9518	0.1329	0.264424	0.11962
	7	5.8639											0.95	13	0.5533	0.5002		0.8242	0.574804	0.506934	0.619	0.143933	0.100572	10v	30.8216	30.8461	0.0245	0.0480808	0.0958527	0.0726855	27.0831
	7												0.95	14	0.5341	0.5005		0.7407	0.439063		0.5587	0.0572106		2h	26.3312	26.3355	0.0043	0.00769231	0.0495183
	8	10.5438		30	27.4759	2.0044	29.377	94.8463	94.8824				0.95	15	0.54	0.501		0.7796	0.50801	0.482781	0.5768	0.0828468	0.0814652	197	22.8322	22.8406	0.0084	0.0158683	0.0669786	0.0659841	19.6776
	8			1899-12-31 02:00:00	27.8114	2.0092	29.7185	94.9184					0.95	16	0.5244	0.5002		0.7397	0.457552		0.5599	0.0800836		12u	30.9108	30.9188	0.008	0.015094	0.0649897
	9	7.1212		174	23.724	2.0101	25.6225	94.448	94.4061				0.95	17	0.5404	0.5005		0.6947	0.329121	0.330639	0.5841	0.0974455	0.0947697	53	27.5349	27.5462	0.0113	0.0216783	0.0757672	0.0750823	29.4108
	9			8.	28.7248	2.0068	30.6185	94.3642					0.95	18	0.5446	0.5001		0.7002	0.332157		0.5857	0.0920939		143	25.975	25.9843	0.0093	0.0176965	0.0743975
sasso	10	4.2179											0.95	19	0.5734	0.5011		0.7388	0.352325	0.367421	0.6266	0.117623	0.161315	18l	30.0545	30.0789	0.0244	0.0477949	0.0698278	0.0680921	22.1642
	10												0.95	20	0.5241	0.5009		0.704	0.382518		0.6191	0.205007		18h	23.2987	23.3686	0.0699	0.13865	0.0663563
	11	11.0268		15h	25.8587	2.0079	27.746	93.9937	93.8781				0.95	21	0.5514	0.5005		0.7179	0.354874	0.315267	0.6056	0.119641	0.110995	8h	26.3139	26.3223	0.0084	0.0158841	0.103757	0.0982052	46.0314	34.7703
	11			184	23.7694	2.0088	25.6529	93.7624					0.95	22	0.5409	0.5002		0.6697	0.27566		0.5869	0.102349		115	27.342	27.3473	0.0053	0.00969612	0.0926531
												bianco		23	0.5459			0.5444	0.995949		0.5431	0.995128		141	27.0105	27.0111	0.0006	0.00045
												bianco		24	0.5417			0.5388			0.5392			158	24.1938	24.1941	0.0003
	12	6.1883											0.95	25	0.5295	0.5006		0.743	0.454745	0.480391	0.5752	0.102336	0.101897	34	28.2293	28.2385	0.0092	0.0168797	0.085456	0.0849212	37.5892
	12												0.95	26	0.5656	0.5008		0.8034	0.506036		0.6107	0.101459		26	27.8497	27.859	0.0093	0.0170727	0.0843864
	13	4.5295											0.95	27	0.5433	0.5007		0.7227	0.383117	0.428017	0.5815	0.0867105	0.0790622	99	28.7798	28.7894	0.0096	0.0176753	0.0690353	0.0633841	16.3828
	13												0.95	28	0.5654	0.5007		0.7874	0.472918		0.5962	0.0714138		116	27.13	27.1376	0.0076	0.0136808	0.0577329
	14	4.7209											0.95	29	0.5732	0.5004		0.7988	0.48086	0.464198	0.6235	0.112568	0.152326	137	27.4076	27.4299	0.0223	0.0430655	0.0695028	0.0709675	25.3179
	14												0.95	30	0.5489	0.5002		0.7587	0.447536		0.6371	0.192084		134	29.3663	29.4269	0.0606	0.119652	0.0724322
	15	8.2263		3f	24.717	2.0016	26.6222	95.1839	95.1304				0.95	31	0.5362	0.5004		0.7259	0.404935	0.441152	0.6067	0.154624	0.208682	195	23.9137	23.9535	0.0398	0.0780376	0.0765869	0.0842475	37.0901
	15			42	28.9369	2.0028	30.8411	95.0769					0.95	32	0.5444	0.5002		0.7684	0.477369		0.6662	0.26274		185	24.0589	24.1451	0.0862	0.170832	0.0919082
sasso	16	7.287		17.	28.8602	2.0095	30.7778	95.4267	95.5511				0.95	33	0.5318	0.5007		0.7695	0.505556	0.466717	0.6314	0.215657	0.215875	168	23.449	23.52	0.071	0.140304	0.0753539	0.0830107	36.1528
	16			11.	25.7153	2.0072	27.6357	95.6756					0.95	34	0.5248	0.4995		0.7251	0.427878		0.6244	0.216093		33	29.4298	29.4932	0.0634	0.125425	0.0906675
sasso	17	6.0299											0.95	35	0.5463	0.5006		0.7654	0.466705	0.495415	0.6367	0.196526	0.246036	126	26.5907	26.6476	0.0569	0.112165	0.0843608	0.100692	47.3643
	17												0.95	36	0.5574	0.5005		0.8037	0.524126		0.6948	0.295545		69	26.7176	26.8077	0.0901	0.178521	0.117023
	18	4.6728											0.95	37	0.5402	0.5004		0.6697	0.278344	0.280506	0.5785	0.0869363	0.087499	7	28.0263	28.0322	0.0059	0.0102918	0.0766446	0.0782097	32.2335
	18												0.95	38	0.5524	0.5008		0.684	0.282669		0.5912	0.0880616		28	28.5045	28.5094	0.0049	0.00828674	0.0797748
	19	5.1801											0.95	39	0.5313	0.5002		0.7182	0.399151	0.43636	0.555	0.0561416	0.0592156	57	26.4365	26.4409	0.0044	0.00729708	0.0488445	0.050026	-5.945	47.4192
	19												0.95	40	0.595	0.5008		0.8172	0.473569		0.6213	0.0622897		172	24.1742	24.1805	0.0063	0.0110823	0.0512074
	20	11.1335		176	23.696	2.0061	25.5925	94.5367	94.5128				0.95	41	0.5713	0.5006		0.6989	0.274579	0.24695	0.6112	0.0906325	0.0783646	58	25.6913	25.6964	0.0051	0.00868957	0.081943	0.0669797	20.8715
	20			40	28.1324	2.0014	30.0235	94.4889					0.95	42	0.5602	0.5007		0.6616	0.219321		0.5885	0.0660967		135	28.1149	28.1227	0.0078	0.0140803	0.0520164
	21	5.3592											0.95	43	0.547	0.5004		0.6712	0.267269	0.262012	0.5847	0.0857544	0.0830873	178	23.1418	23.1465	0.0047	0.00789369	0.0778607	0.0761916	30.4386
	21												0.95	44	0.5379	0.5002		0.6571	0.256754		0.5731	0.0804203		200	22.5451	22.5488	0.0037	0.00589764	0.0745226
	22	6.2847											0.95	45	0.5548	0.5006		0.6697	0.247693	0.255116	0.5897	0.0799244	0.0740077	117	28.9607	28.9678	0.0071	0.0126848	0.0672396	0.0624278	15.102
	22												0.95	46	0.5568	0.5012		0.6789	0.26254		0.5861	0.068091		56	27.1619	27.1679	0.006	0.0104749	0.0576161
												bianco	0.95	47	0.5434			0.5403	0.994782		0.5406	0.994395		196	23.9669	23.9675	0.0006	0.00075
												bianco	0.95	48	0.5283			0.5258			0.5251			145	26.6792	26.6801	0.0009
	23	3.4551											0.95	49	0.5401	0.5007		0.8017	0.554829	0.575553	0.6345	0.203314	0.208911	130	27.4475	27.4838	0.0363	0.0737967	0.129518	0.135935	61.0108
	23												0.95	50	0.5368	0.501		0.8183	0.596278		0.6366	0.214509		66	29.1289	29.1644	0.0355	0.0721557	0.142353
piuma	24	5.872											0.95	51	0.5655	0.4999		0.8881	0.684392	0.657756	0.7219	0.334421	0.315236	13 aq	28.7877	28.8638	0.0761	0.153531	0.18089	0.176494	69.9706
	24												0.95	52	0.5654	0.5014		0.8636	0.631119		0.704	0.29605		45	28.6266	28.6881	0.0615	0.123953	0.172097
	25	8.9588		51	27.4745	2.0041	29.3695	94.5562	94.5486				0.95	53	0.5613	0.502		0.7665	0.435318	0.458672	0.6193	0.126652	0.167995	67	26.3581	26.3722	0.0141	0.0293825	0.0972691	0.131967	59.8385
	25			1fa	31.037	2.0004	32.9282	94.5411					0.95	54	0.5837	0.5003		0.8103	0.482025		0.6807	0.209339		7aq	29.9653	29.986	0.0207	0.0426744	0.166665
	26	7.491											0.95	55	0.5806	0.4994		0.7076	0.27293	0.309224	0.6219	0.0922847	0.133931	156	23.4391	23.4414	0.0023	0.00590709	0.0863776	0.133025	60.1579
	26												0.95	56	0.5805	0.5005		0.7423	0.345519		0.6615	0.175576		87	26.4347	26.432	-0.0027	-0.0040959	0.179672
	27	9.248		4aq	31.1299	2.0044	33.0264	94.6168	94.7017				0.95	57	0.5448	0.501		0.7584	0.453688	0.477419	0.6258	0.175081	0.184515	105	27.1442	27.1654	0.0212	0.0436128	0.131468	0.13934	61.9636
	27			118	27.0045	2.0025	28.9026	94.7865					0.95	58	0.5502	0.4996		0.7857	0.50115		0.6399	0.19395		138	26.5314	26.5541	0.0227	0.0467374	0.147213
	28	6.1598		1	25.6235	2.004	27.5169	94.481	94.4005				0.95	59	0.5505	0.4996		0.6799	0.277605	0.295799	0.61	0.130323	0.139512	161	23.168	23.1755	0.0075	0.0163131	0.11401	0.124596	57.4625	44.7566
	28			92	27.2606	1.6056	28.775	94.3199					0.95	60	0.5692	0.4993		0.7157	0.313992		0.6373	0.148701		78	25.4233	25.4294	0.0061	0.0135189	0.135182
	29	8.0143		83	26.879	2.003	28.8017	95.991	95.7235				0.95	61	0.5556	0.5011		0.7817	0.479952	0.495811	0.6585	0.221147	0.232851	12	28.559	28.6148	0.0558	0.112652	0.108494	0.10303	48.5589
	29			6aq	30.9535	2.0004	32.863	95.4559					0.95	62	0.5598	0.4997		0.8003	0.511669		0.6735	0.244555		18	27.3377	27.4105	0.0728	0.146988	0.0975663
	30	5.978											0.95	63	0.5535	0.4993		0.7109	0.336829	0.333057	0.6199	0.144975	0.143401	133	26.6699	26.6754	0.0055	0.0123172	0.132658	0.132301	59.9399
	30												0.95	64	0.5353	0.5009		0.6897	0.329285		0.6005	0.141827		39	27.8972	27.9015	0.0043	0.00988221	0.131944
												bianco	0.95	71	0.5448			0.5423	0.995718		0.5427	0.995724		31	29.1415	29.1384	-0.0031	-0.00065
												bianco	0.95	72	0.5535			0.5513			0.5509			90	27.9112	27.913	0.0018
	31	4.6132											0.95	65	0.5652	0.5008		0.8222	0.543644	0.569172	0.6373	0.156849	0.14077	97	28.5103	28.533	0.0227	0.0442292	0.11262	0.103806	48.9431
	31												0.95	66	0.5441	0.5		0.825	0.5947		0.6009	0.124691		9aq	30.7593	30.7747	0.0154	0.0297	0.0949914
sasso	32	8.5523		17	28.3214	2.0029	30.254	96.4901	95.9727				0.95	67	0.567	0.5008		0.8224	0.540292	0.511252	0.7021	0.289286	0.261033	109	27.3299	27.4195	0.0896	0.177815	0.11147	0.11431	53.635
	32			153	24.1196	2.0023	26.0309	95.4552					0.95	68	0.5461	0.5003		0.7737	0.482213		0.6543	0.232781		102	27.1421	27.2005	0.0584	0.115631	0.11715
	33	6.957											0.95	69	0.5247	0.5009		0.7475	0.471417	0.455485	0.6171	0.199098	0.173173	7	28.5674	28.5955	0.0281	0.055001	0.144097	0.128109	58.6288	51.3263
	33												0.95	70	0.5572	0.4996		0.7642	0.439553		0.6246	0.147248		6	28.6604	28.6785	0.0181	0.0351281	0.11212
	34	6.2586		36	28.3077	2.0036	30.1882	93.8561	93.8658				0.95	73	0.541	0.5007		0.6339	0.198614	0.201985	0.5832	0.0937941	0.111101	151	23.9468	23.949	0.0022	0.00329539	0.0904987	0.103911	48.9949
	34			199	23.1679	1.7014	24.7651	93.8756					0.95	74	0.5779	0.5007		0.6739	0.205357		0.6364	0.128408		144	26.3415	26.3476	0.0061	0.0110845	0.117324
	35	4.4685											0.95	75	0.5312	0.5006		0.7264	0.413704	0.396671	0.5817	0.111174	0.126476	61	25.7313	25.7441	0.0128	0.0244706	0.086703	0.102091	48.0855
	35												0.95	76	0.5254	0.5		0.7042	0.379639		0.5904	0.141779		72	30.009	30.0217	0.0127	0.0243	0.117479
sasso	36	7.3907		114	27.9794	2.0031	29.8522	93.4951	93.541				0.95	77	0.5371	0.5007		0.6637	0.269438	0.273887	0.5925	0.121508	0.127761	186	23.9978	24.0077	0.0099	0.0186739	0.102834	0.109363	51.5374
	36			125	26.4538	2.0037	28.329	93.5869					0.95	78	0.5332	0.4994		0.6637	0.278336		0.5944	0.134013		12aq	31.3061	31.3157	0.0096	0.0181217	0.115891
	37	7.0045		1.	27.8582	2.0005	29.7605	95.0912	95.0512				0.95	79	0.5404	0.5		0.8302	0.613415	0.581871	0.6166	0.165499	0.19763	6.	29.5763	29.6187	0.0424	0.0837	0.0817988	0.10517	49.6055
	37			16aq	30.4471	2.0025	32.3497	95.0112					0.95	80	0.5206	0.5004		0.7807	0.550327		0.6275	0.22976		9	27.1899	27.2411	0.0512	0.101219	0.128541
	38	6.0732											0.95	81	0.5445	0.5008		0.7786	0.495384	0.500669	0.6143	0.151821	0.151993	43	28.4012	28.426	0.0248	0.0484225	0.103398	0.108396	51.1054
	38												0.95	82	0.5485	0.4991		0.7868	0.505954		0.6182	0.152165		160	24.395	24.4149	0.0199	0.0387698	0.113395
												bianco	0.95	83	0.5441			0.5425	0.997091		0.5412	0.995537		15	31.168	31.1682	0.0002	0.00055
												bianco	0.95	84	0.5561			0.5545			0.5541			10	28.2014	28.2023	0.0009

## Sheet: Mittelwert+Infos
Goose ID	Soc Cat ID (1)	Soc Cat ID (2)	Goose	Nr.droppings	sex	sex ID	age	ADF	Lignina	Dig OM	2017 Nest ja/nein	2017 Gös ja/nein	2017 flügge ja/nein
1	1	1	Iwan	5	m	1	24	0.531386	0.0562355	5.75356	2	2
2	1	1	Tipi	5	m	1	18	0.423362	0.0901182	41.1884	2	2
3	1	1	Halas	4	m	1	17	0.441688	0.0528639	-0.257432	1	2
4	1	1	Terri	5	m	1	17	0.472068	0.0634434	16.461	1	2
5	1	1	Bayou	5	m	1	10	0.528275	0.0902629	41.2826	1	2
6	2	1	Lestate	5	f	2	12	0.685492	0.115762	54.2163	2	2
7	2	1	Ginny	5	f	2	11	0.506934	0.0726855	27.0831	1	2
8	2	1	Pippin	5	f	2	10	0.482781	0.0659841	19.6776	2	2
9	2	1	Luna	5	f	2	9	0.330639	0.0750823	29.4108	1	2
10	2	1	Lilla	4	f	2	9	0.367421	0.0680921	22.1642	1	2
11	4	3	Judith	5	f	2	19	0.315267	0.0982052	46.0314	2	2
12	4	3	Bonsai	5	f	2	4	0.480391	0.0849212	37.5892	2	2
13	4	3	Lenka	4	f	2	4	0.428017	0.0633841	16.3828	1	2
14	8	4	Kamerun	5	f	2	2	0.464198	0.0709675	25.3179	2	2
15	8	4	Lavender	5	f	2	2	0.441152	0.0842475	37.0901	1	2
16	8	4	Banane	5	f	2	2	0.466717	0.0830107	36.1528	2	2
17	8	4	Dorothea	5	f	2	2	0.495415	0.100692	47.3643	1	1	1
18	8	4	Diamante	5	f	2	2	0.280506	0.0782097	32.2335	2	2
19	3	3	Bailey	5	m	1	17	0.43636	0.050026	-5.945	2	2
20	3	3	Smoky	5	m	1	16	0.24695	0.0669797	20.8715	2	2
21	3	3	Bilbo	5	m	1	14	0.262012	0.0761916	30.4386	2	2
22	3	3	Medea	5	m	1	8	0.255116	0.0624278	15.102	2	2
23	7	4	Kirgistan	4	m	1	2	0.575553	0.135935	61.0108	1	2
24	7	4	Leberblumche	5	m	1	2	0.657756	0.176494	69.9706	2	2
25	7	4	Leonidas	5	m	1	2	0.458672	0.131967	59.8385	1	2
26	7	4	Babaco	4	m	1	2	0.309224	0.133025	60.1579	1	1	1
27	7	4	Glen Grant	5	m	1	2	0.477419	0.13934	61.9636	2	2
28	5	2	JB	4	m	1	17	0.295799	0.124596	57.4625	1	1	2
29	5	2	Allegra	5	m	1	17	0.495811	0.10303	48.5589	1	1	1
30	5	2	Lionel	5	m	1	8	0.333057	0.132301	59.9399	1	1	1
31	5	2	Kordula	5	m	1	8	0.569172	0.103806	48.9431	1	1	1
32	5	2	Cap	5	m	1	12	0.511252	0.11431	53.635	1	2	2
33	6	2	Leviathan	5	f	2	16	0.455485	0.128109	58.6288	1	1	2
34	6	2	Duftspur	5	f	2	16	0.201985	0.103911	48.9949	1	2	2
35	6	2	Lowenherz	4	f	2	16	0.396671	0.102091	48.0855	1	1	1
36	3	3	Bianka	5	m	1	9	0.273887	0.109363	51.5374	2	2	2
37	6	2	Luke Skywalker	6	f	2	8	0.581871	0.10517	49.6055	1	1	1
38	6	2	Erna	5	f	2	8	0.500669	0.108396	51.1054	1	1	1
			TOTAL:	184							22	x ja, i.e. Nest
			Mean:	4.84211							16	x nein, i.e. kein Nest
			SD:	0.436591
